# Supplementary material for: Effects of colon-targeted vitamins on the composition and metabolic activity of the human gut microbiome– a pilot study
Source: Gut Microbes. 2021 Feb 21;13(1):1875774. doi: 10.1080/19490976.2021.1875774 (PMC7899684; doi:10.1080/19490976.2021.1875774)
Supplement: Supplemental Material [file KGMI_A_1875774_SM7459.zip]

Archive with 9 entries (8 files):
- Supplementary information/
- Supplementary information/Additional file 1_revised.docx
- Supplementary information/Additional file 2.docx
- Supplementary information/Additional file 3.docx
- Supplementary information/Additional file 4.docx
- Supplementary information/Additional file 5_revised.docx
- Supplementary information/Additional file 6.docx
- Supplementary information/Additional file 7_revised.docx
- Supplementary information/Supplementary materials_revised.docx
